# Supplementary material for: Physical Activity and Its Diurnal Fluctuations Vary by Non-Motor Symptoms in Patients with Parkinson’s Disease: An Exploratory Study
Source: Healthcare (Basel). 2022 Apr 18;10(4):749. doi: 10.3390/healthcare10040749 (PMC9029803; doi:10.3390/healthcare10040749)
Supplement: Supplementary file 1 [file healthcare-10-00749-s001.zip]

Archive with 1 entries (1 files):
- healthcare-1586338-supplementary.pdf
